# Supplementary material for: A noncanonical parasubthalamic nucleus–to–extended amygdala circuit converts chronic social stress into anxiety
Source: J Clin Invest. 2025 Aug 15;135(16):e188246. doi: 10.1172/JCI188246 (PMC12352892; doi:10.1172/JCI188246)
Supplement: Supporting data values [file jci-135-188246-s093.xlsx]

## Sheet: Figure 1
Figure 1C							Figure 1G			Figure 1I			Figure 1K			Figure 1M
Con.	Def.	Con.	Sho.	Con.	Res.		Bas.	Def.		Bas.	Sho.		Bas.	Air.		Bas.	Swi.
35.0884	180.418	32.6926	366.654	54.074	253.675		1.17929	15.7359		0.434907	17.6567		1.62683	9.21952		1.56563	18.141
62.2326	290.616	70.5602	382.02	70.132	369.803		0.673255	14.1554		0.483508	24.9566		1.65951	31.9753		1.40135	36.9508
53.0907	284.786	35.0299	294.77	36.728	261.055		0.417122	10.2303		0.939487	20.7626		0.705485	9.3874		2.94411	43.5764
59.0893	322.838	37.9099	255.554	44.9189	230.989		2.53592	17.038		0.349266	18.7402		1.20081	10.5556		0.654745	13.7457
							0.623607	19.4004		0.299717	15.0093		1.34977	12.1769		3.20624	23.1865
							3.85962	37.5345		0.235912	18.473		0.495859	22.1914

## Sheet: Figure 2
Figure 2C			Figure 2E			Figure 2F			Figure 2G			Figure 2H			Figure 2I			Figure 2J			Figure 2K			Figure 2L			Figure 2M			Figure 2N
Baseline	CNO		CSDS+EYFP	CSDS+hM4D		CSDS+EYFP	CSDS+hM4D		CSDS+EYFP	CSDS+hM4D		CSDS+EYFP	CSDS+hM4D		CSDS+EYFP	CSDS+hM4D		CSDS+EYFP	CSDS+hM4D		CSDS+EYFP	CSDS+hM4D		CSDS+EYFP	CSDS+hM4D		CSDS+EYFP	CSDS+hM4D		CSDS+EYFP	CSDS+hM4D
14	0		32.6	65.6		8	8		0.828288	2.05694		518.28	504.08		0.0629004	0.130138		14.52	114		7	27		1.23019	4.62916		346.68	119.84		24.2551	20.9377
22	4		23.28	82.76		5	11		0.542283	2.57239		532.68	461.28		0.0437035	0.179414		10.6	38.64		7	23		1.25994	3.73304		321.48	255.68		18.404	28.3158
32	4		36.36	14.8		9	6		0.853012	0.323531		516	554.92		0.0704651	0.0266705		23.28	19.16		19	9		2.85321	1.6473		296.16	304		18.7655	15.2235
44	20		14.92	28.36		3	13		0.29052	0.761946		572.52	485.6		0.0260602	0.058402		4.28	84.8		9	26		1.00274	4.88265		413.6	221.92		24.1927	28.8339
10	0		40.68	39.28		3	7		1.57248	1.02252		543.96	521		0.0747849	0.0753935		6.96	20.44		6	12		1.2774	2.2327		374.2	392.36		15.6681	19.2054
56	38		12.72	101.48		8	12		0.24695	4.32482		549.68	418.52		0.0231407	0.242473		9.6	14.4		9	11		1.24968	1.6474		466.4	373		17.5501	14.9676
54	18		29.64	17.6		7	4		0.613192	0.65859		494.04	568.6		0.0599951	0.0309532		43.8	48.04		21	20		3.99865	2.76756		213.6	207		22.619	20.5207
			59	51.04		16	19		2.19707	1.70275		455.6	470.04		0.1295	0.108587		14.36	26.28		6	13		1.35214	2.65975		395.48	263.36		13.3448	16.7041
			6.28	71.4		3	17		0.103423	1.94053		568.88	470.6		0.0110392	0.151721		49.48	47.52		30	16		4.93422	3.32717		309.84	295.04		26.3543	18.9731
			13.56	43.68		4	10		0.223832	1.57819		516.96	498.4		0.0262303	0.0876404		8.72	28.2		6	10		1.19651	1.68422		405.72	273.44		17.7583	19.3313
			31.88	17		15	6		0.599129	0.344622		401.96	546.64		0.0793114	0.0310991		6.32	29.84		5	14		0.760673	2.83457		338.36	438.44		13.9658	19.6237
			18.56	58.76		8	11		0.383555	2.0499		549.08	397.28		0.033802	0.147906		8.08	41.96		6	16		1.15368	2.56319		354.24	207.52		18.29	15.4702
			11.12			7			0.199736			554.12			0.0200679			2.6			2			0.313026			523.96			17.0918

## Sheet: Figure 3
Figure 3I			Figure 3J
Control	CSDS		Control	CSDS
0.856092	0.155043		1.15	6.37
0.149108	0.383787		6.7	2.58
0.348104	0.055149		2.86	18.57
0.458641	0.165527		2.21	5.95
0.183593	0.047008		7.26	21.2
0.192606	0.148357		5.18	6.76
0.718164	0.077676		1.39	12.84
0.268745	0.119797		3.72	8.38
0.400695	0.094139		2.5	10.59
1.18405	0.051254		0.84	19.64
1.10748	0.014933		0.89	66.93
0.191487	0.03606		5.22	27.73
0.714459	0.035584		1.37	28.35
2.05332	0.060417		0.43	16.51
0.650681	0.050857		1.55	19.64
0.910162	0.28993		0.99	3.4
0.143864	0.091554		6.99	10.89
0.096235	0.065834		10.34	6.78
0.177876	0.130501		5.55	15.22
0.380057	0.086247		2.62	9.48
0.210322	0.140154		4.77	13.51
0.796704	0.457989		1.22	7.13
0.643239	0.191732		1.56	2.19
0.727069	0.919754		1.31	1.06
0.774802	0.244559		1.31	3.87
0.134862	0.340267		7.48	3.04
0.128361	0.12216		7.73	7.96
0.22563	0.161362		4.4	6.24
	0.05685			17.5
	0.127101			7.93
	0.17474			5.72

## Sheet: Figure 4
Figure 4C			Figure 4E			Figure 4G			Figure 4I																																	Figure 4L			Figure 4N
Control	CSDS		Control	CSDS		Control	CSDS		0		20		40		60		80		100		120		140		160		180		200		220		240		260		280		300			Control	CSDS		Control	CSDS
-53	-53.6		365	1000		60	10		Control	CSDS	Control	CSDS	Control	CSDS	Control	CSDS	Control	CSDS	Control	CSDS	Control	CSDS	Control	CSDS	Control	CSDS	Control	CSDS	Control	CSDS	Control	CSDS	Control	CSDS	Control	CSDS	Control	CSDS	Control	CSDS		0.15	0.525		22.6508	13.2727
-61	-46.3		604	362		10	10		0	0	6	6	12	13	22	21	30	26	36	32	42	36	44	39	44	40	44	44	42	39	42	40	44	48	34	29	32	47	42	41		0.283	1.583		20.7878	15.6186
-50	-51.6		715	685		20	10		0	0	0	8	2	15	4	21	7	34	8	39	12	36	13	42	16	52	19	61	23	47	23	53	21	55	15	60	9	51	8	44		0.742	1.083		19.0306	14.315
-55.7	-61		827	253		10	10		0	0	6	6	12	13	17	18	23	25	27	32	29	39	32	43	34	47	37	50	38	52	34	53	31	55	22	57	29	57	37	57		0.75	0.133		27.3234	16.6702
-51.7	-57.3		519	756		20	20		1	0	10	4	18	8	28	12	41	16	49	20	53	24	56	29	59	34	61	40	62	42	54	46	46	50	40	50	35	57	29	60		0.167	1.067		16.51	15.9978
-51.1	-67.5		845	382		20	20		0	0	4	4	7	8	11	13	14	17	17	19	20	23	23	25	26	28	28	30	30	32	31	33	34	34	36	36	38	37	37	41		0.25	0.525		18.9412	15.1909
-49.9	-56.5		393	392		20	10		0	0	2	0	6	3	11	7	15	11	19	15	22	19	26	22	27	27	30	28	31	32	31	36	27	40	23	43	26	46	20	48		0.067	0.208		17.624	10.4248
-62	-48.4		403	1500		30	10		0	0	4	2	8	7	12	11	16	17	21	22	24	26	28	31	32	34	34	39	36	43	29	46	24	49	23	47	22	49	22	52		0.175	1.9		22.5539	12.9806
-64.1	-55.5		609	554		20	10		0	1	3	6	7	9	13	13	17	16	13	20	16	23	15	28	15	31	11	33	7	35	7	37	7	38	8	40	7	42	6	44		0.358	0.683		9.79402	16.2189
-60.7	-59.7		468	378		20	10		0	0	5	8	9	15	13	21	17	27	21	32	24	37	28	42	32	47	35	51	39	56	41	60	44	66	46	70	49	74	51	78		0.308	1.616		11.7782	16.8696
-52.5	-54.6		878	534		10	10		0	0	8	0	12	3	15	6	17	9	19	12	11	14	8	15	11	16	10	17	10	19	7	19	8	21	7	22	7	23	8	24		1.65	2.8		11.9049	15.4949
-63.6	-62.6		1600			10			0	0	0	3	2	5	4	6	8	8	11	9	14	10	16	11	18	12	19	12	16	13	12	13	12	13	9	14	10	14	9	15		0.258	0.842		13.8609	16.0504
-58.6	-69.7		622			10			0	0	4	0	9	3	13	7	15	10	19	13	22	17	25	20	28	24	32	26	33	30	38	32	41	36	44	39	46	41	48	45		0.233	4.55		17.4169	15.6533
-51.7	-55.8		529			20			0	0	2	2	4	4	6	6	8	11	11	14	13	18	15	21	18	22	20	26	23	28	26	30	29	31	33	33	35	34	39	35		2.45	2.617		16.1058	13.7678
-50.7	-62.3		411			30			0	0	4	5	7	10	10	14	14	18	18	21	22	24	24	28	27	31	28	34	31	36	34	38	35	39	39	41	41	42	42	44		0.35	2		12.1925	25.6525
-53.9	-58.3								2	0	8	1	13	7	20	12	26	17	31	23	37	30	40	37	43	41	45	45	48	50	49	53	51	54	51	53	47	56	47	58		0.6	0.475		13.1226	14.5413
-48.9	-58.2								0	0	10	5	15	11	18	19	23	26	25	33	23	39	21	46	22	50	22	55	13	60	8	60	9	64	10	67	8	70	10	73		0.633	1.05		11.1309	13.2873
-50.7	-64.7								1	1	9	6	16	11	22	19	26	24	23	27	20	31	27	34	31	36	20	38	26	40	16	40	9	42	17	43	8	44	8	44		0.1167	1.708		11.9891	13.9964
-52.5	-57.4								0	0	4	1	7	4	10	8	14	12	18	17	22	20	24	24	25	26	21	27	19	30	27	32	16	33	13	35	18	36	18	37		0.508	0.85		15.3187	15.9589
-59.1	-47.5								0	0	7	7	14	12	22	19	16	26	10	32	10	40	9	46	8	52	8	53	7	60	6	62	6	67	6	70	6	73	6	75		0.575	0.775		13.8435	21.8743
-54.8	-56.1								0	3	9	8	17	13	27	18	35	22	41	27	41	31	34	34	35	37	30	39	28	41	30	42	29	43	35	43	18	32	14	43		0.817	1.967		10.7871	16.1071
-49.9	-54.9								0	0	6	3	15	8	22	14	29	20	34	26	38	32	40	38	43	41	45	46	46	48	47	50	49	54	49	57	46	59	48	61		0.433			9.80096
-52.7	-64								0	0	6	1	12	5	19	8	25	11	31	13	37	15	43	19	48	20	51	22	54	24	56	26	47	26	44	28	37	29	34	31		0.383			8.2398
-59.4	-52.5								2	0	7	3	13	8	19	12	24	16	28	19	22	23	20	24	25	28	32	30	12	33	14	35	10	37	10	38	10	41	10	41		1.275			13.9304
-49.3	-50.5								0	4	4	16	9	26	15	35	18	44	18	50	13	57	11	60	11	64	16	69	9	71	16	74	7	77	7	78	7	80	7	82		0.633			8.79396
-59.1	-51.5								0	0	4	8	9	17	13	23	20	29	25	34	30	38	33	41	39	44	41	46	42	48	32	48	23	49	25	45	20	45	24	39		0.817			10.5878
-60.4	-58.7								0	1	1	7	4	12	8	15	11	18	14	20	17	22	19	25	22	26	25	28	27	28	30	32	32	28	34	25	34	27	37	31		0.025			9.15533
									0	0	0	4	4	8	7	12	11	18	13	25	16	31	19	36	21	39	23	36	25	45	27	34	29	51	30	49	31	30	33	44		0.133			7.70563
																																										0.717			10.447
																																										0.3			8.59589
																																										0.392			9.76566
																																										0.342			10.0337
																																										0.625			9.8226
																																										0.142			10.0169
																																										0.308			9.40273
																																										0.125			8.545
																																										0.517			11.1832
																																										0.35			8.89381

## Sheet: Figure 5
Figure 5D			Figure 5E			Figure 5F			Figure 5G			Figure 5H			Figure 5I			Figure5J			Figure 5K			Figure 5L			Figure 5M
CSDS+EYFP	CSDS+hM4D		CSDS+EYFP	CSDS+hM4D		CSDS+EYFP	CSDS+hM4D		CSDS+EYFP	CSDS+hM4D		CSDS+EYFP	CSDS+hM4D		CSDS+EYFP	CSDS+hM4D		CSDS+EYFP	CSDS+hM4D		CSDS+EYFP	CSDS+hM4D		CSDS+EYFP	CSDS+hM4D		CSDS+EYFP	CSDS+hM4D
4.28	74.88		4	15		0.0818051	3.24303		571.44	453.4		0.00748985	0.165152		18.44	27.88		12	24		2.30791	3.57487		262.72	294.76		26.4342	31.6297
8.92	15.2		5	9		0.191877	0.361838		504.96	522.2		0.0176648	0.0291076		19	30.4		9	11		0.962455	2.19135		365.92	266.6		20.9257	21.6807
7.08	16.52		5	4		0.0978114	0.266712		554.52	545.64		0.0127678	0.0302764		4.68	29.32		4	19		0.460024	3.74982		458.84	304.24		17.5864	26.1156
15.52	135.92		4	19		0.346706	3.97765		558.04	220.44		0.0278116	0.616585		1.16	9.4		4	8		0.186681	1.3348		424.32	397.52		16.809	23.1519
40.12	114.08		9	19		0.844319	3.36272		486	252.24		0.0825514	0.452268		12.16	10.08		6	7		1.11007	0.610593		361	239.36		17.5019	18.3114
39.96	19.72		10	9		1.34318	0.452876		414.08	495.6		0.0965031	0.0397902		5.4	8.52		8	11		0.755795	1.52893		432.2	476.12		17.7509	19.642
9.36	14.6		3	7		0.189126	0.338061		527.88	505.8		0.0177313	0.0288652		2.64	20.12		2	15		0.465084	2.77847		540.32	403.88		10.1338	31.9322
15.16	52.32		7	13		0.338115	1.13494		519.28	306.76		0.0291943	0.170557		16.22	22.92		11	11		1.73892	1.59674		418.52	271.76		19.5829	23.2983
16	40.44		4	12		0.324766	1.34834		525.2	473.48		0.0304646	0.0854102		23.44	37		10	18		1.72151	3.01917		368.04	382.2		22.2995	27.6529
40.88	22.84		10	10		1.25169	0.604439		504.6	497.88		0.0810147	0.0458745		28	21.08		18	17		3.30887	2.56835		402.72	350.96		22.7547	22.1743
0	38.04		0	11		0	1.00872		600	488.6		0	0.0778551		1.24	94.2		3	6		0.103977	1.80472		487.84	153.44		14.3022	10.6479

## Sheet: Figure 6
Figure 6D									Figure 6F			Figure 6J			Figure 6K			Figure 6L			Figure 6M			Figure 6N			Figure 6P			Figure 6Q			Figure 6R			Figure 6S			Figure 6T
50		100		150		200			Control	CSDS		CSDS+EYFP	CSDS+NpHR		CSDS+EYFP	CSDS+NpHR		CSDS+EYFP	CSDS+NpHR		CSDS+EYFP	CSDS+NpHR		CSDS+EYFP	CSDS+NpHR		CSDS+EYFP	CSDS+NpHR		CSDS+EYFP	CSDS+NpHR		CSDS+EYFP	CSDS+NpHR		CSDS+EYFP	CSDS+NpHR		CSDS+EYFP	CSDS+NpHR
Control	CSDS	Control	CSDS	Control	CSDS	Control	CSDS		2.02222	2.20454		26.92	107.28		10	16		0.713114	3.20827		509.24	438.96		0.0528631	0.244396		49	15.76		15	9		2.80121	1.61146		288.12	347.08		33.9604	22.2977
0.805031	0.606479	0.897785	0.705348	0.718584	0.720695	0.856109	0.742681		3.46078	2.33636		74.4	106.6		5	21		2.56408	4.08508		496.64	392.72		0.149807	0.27144		2.84	39.64		4	15		0.525968	2.11877		355.24	281.2		16.1576	23.6569
0.710706	0.350217	0.687354	0.601621	0.748405	0.756993	0.792517	0.670263		1.67622	2.84597		18.8	32.24		5	10		0.510518	0.803654		559.76	487.48		0.0335858	0.066136		12.92	27.28		10	15		1.57906	2.8579		441.2	323.72		22.8812	26.9856
0.58924	0.687908	0.54447	0.794828	0.78444	0.709732	0.60268	0.639053		1.77315	1.62954		22.96	16.6		7	5		0.681234	0.606558		539	552.84		0.0425974	0.0300268		3.32	24.76		2	9		0.183772	1.47699		410.32	372.92		16.9898	20.6521
0.82447	0.451652	0.63211	0.50207	1.02419	0.412621	0.65322	0.614334		1.5193	2.17065		13.16	43		6	13		0.365208	1.36625		533.76	459.76		0.0246553	0.0935271		21.6	20.28		8	9		1.8401	1.61905		311.68	365.08		22.5515	19.4701
0.57983	0.379761	0.7175	0.480409	0.67058	0.340541	0.6743	0.475118		2.2532	4.57585		0	33.68		0	7		0	1.47979		600	541.2		0	0.0622321		26.72	31.52		15	14		1.57831	2.84008		243.24	382		26.3106	27.3548
0.47454	0.589056	0.67647	0.782845	0.82485	0.691936	0.63415	0.723896		2.97087	3.19521		46	123.28		14	10		1.06161	3.37051		443.12	424.48		0.103809	0.290426		2.4	47.32		3	16		0.254296	3.47609		348.8	255.12		16.452	27.0805
0.68224	0.548747	1.47399	0.415011	0.81818	0.629668	0.9963	0.55869		1.00424	3.68208		6.68	72.04		5	13		0.147382	2.5977		562.64	433.04		0.0230154	0.166359		9.68	2		6	2		0.784675	0.0994745		291.8	463.68		12.9821	17.3007
0.467114	0.648714	0.928972	0.71732	1.0273	0.6899	0.966605	0.822531		1.2845	3.86977		36.44	138.76		5	12		1.03278	4.46654		518.68	404.64		0.0702553	0.342922		1.84	22.76		2	13		0.292452	2.01986		426.52	331.4		14.6246	28.035
0.626305	0.489086	0.786093	0.608607	0.681438	0.683834	0.683151	0.671669		1.09976	3.7405		67.48	29.8		7	4		1.83422	0.632253		418.36	533.84		0.161296	0.055822		0.76	11.84		2	6		0.0359607	1.48453		498.76	375.72		10.4794	15.3591
0.786177	0.330973	0.891473	0.59528	0.913043	0.678375	0.953448	0.673267		1.49524	4.13694			24.72			6			0.436695			523.4			0.0472297			121.16			15			2.67665			194.16			19.4719
0.460094	0.575321	1.06316	0.794783	0.807302	0.615008	0.978402	0.684142		2.02966	2.3314
0.329835	0.492857	0.674341	0.676692	0.78505	1	0.724493	0.772308		2.57295
0.565951	0.418086	0.621773	0.517896	0.611111	0.572289	0.744186	0.60203		2.06604
0.861777	0.437988	1.18227	0.643754	0.982432	0.669132	0.992604	0.59988		2.08311
0.5	0.295522	0.668468	0.600587	0.609375	0.572937	0.54933	0.529271		0.778547
0.681818		0.874172		0.731203		0.744715			0.763359
0.853107		0.860465		0.924051		1.26225			3.79365
									0.624183
									3.76019
									4.76
									0.904924

## Sheet: Figure 7
Figure 7D			Figure 7E			Figure 7F			Figure 7G			Figure 7H			Figure 7I			Figure 7J			Figure 7K			Figure 7L			Figure 7M
CSDS+EYFP	CSDS+NpHR		CSDS+EYFP	CSDS+NpHR		CSDS+EYFP	CSDS+NpHR		CSDS+EYFP	CSDS+NpHR		CSDS+EYFP	CSDS+NpHR		CSDS+EYFP	CSDS+NpHR		CSDS+EYFP	CSDS+NpHR		CSDS+EYFP	CSDS+NpHR		CSDS+EYFP	CSDS+NpHR		CSDS+EYFP	CSDS+NpHR
19.12	20.92		6	8		0.420288	0.524163		528.76	526.96		0.0361601	0.0396994		17.36	16.52		8	7		1.45523	1.20709		376.84	445.28		17.9701	22.3962
1.56	39.08		2	3		0.0382558	1.41912		582.96	518.88		0.002676	0.0753161		15.96	50.28		11	16		1.84378	3.52568		389.72	287.08		26.116	25.3537
2.44	22.48		1	9		0.0552537	0.496804		586.08	522.32		0.00416325	0.0430388		9.96	14.2		9	7		1.3015	1.14036		303.48	373.04		23.329	19.661
36.92	30.24		11	14		1.10988	0.731013		465.36	488.76		0.0793364	0.0618709		11.96	63.36		8	21		1.31541	3.74696		376.32	233.88		26.5509	24.6417
14	14.04		7	10		0.375771	0.356663		548.68	527.72		0.0255158	0.026605		6.16	51.16		8	13		0.806535	3.36947		422.56	219.68		25.2688	21.0046
29.36	22.24		2	11		1.1683	0.85437		558.12	507		0.0526052	0.0438659		31.56	61.96		21	21		2.94347	4.16861		242.68	285.52		37.5324	24.7395
5.32	69.56		3	9		0.0692005	2.51766		583.36	450.96		0.00911958	0.154249		26.84	32.12		13	22		2.5547	3.87094		257.64	295.24		22.9585	36.461
17.32	99.64		6	8		0.453389	4.59396		545.12	463.04		0.0317728	0.215187		29.36	21.56		15	14		2.09327	1.71245		288.8	358.44		26.696	19.9161
18.56	35.12		4	17		0.801705	1.29199		543.96	461.64		0.0341202	0.0760766		5.84	52.84		6	19		0.34989	2.99169		440.8	247.56		20.1703	25.4252
4.28	50.72		2	7		0.131959	1.83343		533.44	503.96		0.00802339	0.100643		5.56	16.92		3	16		0.690584	2.64235		482.88	313.4		28.3833	34.2076
34.96	60.2		4	5		0.888397	2.15123		540.96	513.44		0.0646258	0.117248		36.16	20.6		15	13		2.14966	2.13864		309.84	328.16		28.1126	35.4468
15.08	81.16		6	15		0.350047	3.61464		540.6	434.28		0.0278949	0.186884		1.88	31.2		3	10		0.349656	1.70246		461.28	276.16		19.441	14.7667
29.96			6			1.50049			515.52			0.0581161			18.24			8			1.37506			410.72			22.8308
77.88			11			2.05044			437.96			0.177824			19.56			13			1.76048			376.64			32.6294
Figure 7Q			Figure 7R			Figure 7S			Figure 7T			Figure 7U			Figure 7V			Figure 7W			Figure 7X			Figure 7Y			Figure 7Z
EYFP	ChR2		EYFP	ChR2		EYFP	ChR2		EYFP	ChR2		EYFP	ChR2		EYFP	ChR2		EYFP	ChR2		EYFP	ChR2		EYFP	ChR2		EYFP	ChR2
79.04	16.36		14	3		3.6021	0.503028		446.2	573.92		0.17714	0.0285057		36.32	11		17	7		3.10824	1.40374		320.72	468.76		27.5626	18.5083
102.28	20.04		26	6		4.53497	0.545992		415.92	543.4		0.245913	0.0368789		136	18.44		21	10		5.27194	2.11011		141.56	385.4		24.0755	26.7756
32.16	12.48		10	9		0.855018	0.273404		507.04	541		0.0634269	0.0230684		10.72	12.16		7	3		0.790902	0.644098		343.6	351.48		19.542	18.0964
31.4	14.24		15	8		1.07122	0.369783		506.32	548.44		0.0620161	0.0259646		65.32	0.16		11	1		2.85955	0.0406926		267.48	476.4		21.218	21.0379
62.24	16.4		19	8		2.35044	0.386803		428.32	535.68		0.145312	0.0306153		2.76	27.36		1	7		0.154115	1.24258		525.52	373.88		16.2903	17.351
70.32	33.84		20	7		2.75076	1.10477		424.4	530.24		0.165693	0.0638202		13.24	21.16		8	5		1.24819	1.27957		451.36	392.52		21.8288	14.8675
44.64	67.24		20	13		0.788467	1.77645		395.56	402.64		0.112853	0.166998		27.72	19.44		19	5		3.78432	1.1987		299.96	285.68		31.4792	17.9704
82.68	25.8		10	7		3.05613	0.71589		431.48	503.4		0.19162	0.0512515		90.12	49.28		18	8		3.59711	1.75444		268.52	286.44		26.7779	13.6095
145.76	8.52		25	3		5.19816	0.270711		274.48	552.2		0.531041	0.0154292		43.4	8.32		23	4		3.52448	0.54918		248.68	225		31.3323	15.473
86.6	6.56		11	5		2.88167	0.152939		422.92	502.4		0.204767	0.0130573		41.32	44.52		19	18		3.36482	3.61649		222.64	246.48		24.9575	33.1493
68.52			13			2.55016			455.4			0.150461			46.88			24			4.1449			265.32			30.8431
78.4			8			2.22138			363.48			0.215693			65.24			28			4.59988			252.12			30.496
105.32			19			4.76317			369.96			0.284679			60.88			22			4.98264			287.48			30.5173

## Sheet: Figure 8
Figure 8E
Kcnd3		Kcnj2		Kcnn2		Kcnq3		Kcns3		Cacna1a		Cacna1b		Cacna1c		Cacna1d		Cacna1g		Cacna1h		Cacna1i		Scn1a		Scn2a		Scn8a
Control	CSDS	Control	CSDS	Control	CSDS	Control	CSDS	Control	CSDS	Control	CSDS	Control	CSDS	Control	CSDS	Control	CSDS	Control	CSDS	Control	CSDS	Control	CSDS	Control	CSDS	Control	CSDS	Control	CSDS
8.97008	6.31819	2.21749	1.82062	11.8623	8.96471	3.23682	2.77235	5.78492	3.04342	3.05016	3.84352	4.43551	3.71431	1.20171	1.25163	1.35488	1.10345	4.70093	5.15876	2.21521	2.17999	3.0205	3.0601	17.0202	17.5779	11.4566	10.2588	7.13521	6.69702
7.25337	5.41413	1.57733	1.48479	9.94471	8.65408	2.91786	2.24825	4.21651	2.8022	3.19387	2.41485	4.42173	2.80183	1.23837	0.847235	1.20153	0.634272	4.5658	3.06576	1.69972	1.61665	3.36891	2.30291	15.8205	13.9588	9.25627	8.4639	6.80647	5.40214
8.69836	6.29991	1.53074	1.40539	16.0285	10.0372	3.65269	2.28916	6.01861	4.53322	4.21459	2.73333	2.64175	3.11899	1.10692	1.01278	1.056	1.16379	3.92591	3.63251	2.06032	1.58954	2.13891	2.25301	15.9885	15.2197	8.45803	9.13753	6.68234	5.96348
Figure 8F											Figure 8I
Kcnd3		Kcnj2		Kcnn2		Kcnq3		Kcns3			Control	CSDS
Control	CSDS	Control	CSDS	Control	CSDS	Control	CSDS	Control	CSDS		14.8135	1.2301
0.729312	0.713478	0.881767	1.29546	1.82703	0.663346	1.42988	1.30214	0.708549	0.843585		5.15375	1.70712
1.07025	0.265406	0.925606	0.825574	1.16972	0.492376	0.723245	1.56651	0.706914	0.203712		6.86532	1.18846
0.955708	0.424727	1.04138	1.1635	1.07143	0.247614	1.08117	1.16411	0.813928	0.321511		10.5636	3.34624
1.24365	1.18474	0.969359	1.03654	0.626824	0.495217	0.960943	1.58285	1.31304	1.0567		4.60289	1.45702
1.14175	0.485623	1.19895	1.19618	1.12205	1.72047	0.934666	0.866051	1.48066	1.10158			1.7216
0.859344	0.61329	0.982936	1.24704	0.182951	1.71657	0.870102	0.862098	0.976916	0.239756			2.62143
1.0063	0.557834	0.88506	1.29394	0.347095	1.78939	0.826806	0.808054	0.931242	0.777136
0.999348	0.464159	1.13067	1.20928	0.781003	0.81811	1.13468	0.750498	1.13071	0.903875
0.898563	0.493923	0.952955	1.0143	1.05217	1.93639	1.04651	1.64595	0.669209	0.788507
0.994741	0.648881	1.03086	1.29907	1.03173	0.984207	0.873949	0.718264	0.814448	0.998288
1.32779	0.666969	1.08208	0.972979	1.06686	1.09306	0.913148	0.662314	1.5058	1.00965
0.77326	0.617607	0.91837	0.506142	1.72114	0.389812	1.20491	0.623068	0.948593	0.46929
	0.745024		0.786479		0.622596		1.21862		0.332985
	0.757347		0.862829		1.09685		0.886128		1.25457
	1.14263		1.05982		1.63963		1.20769		0.982045
	1.0372		1.43476		0.592013		0.713303		1.99658

## Sheet: Figure 9
Figure 9C
0		20		40		60		80		100		120		140		160		180		200		220		240		260		280		300
CSDS+EYFP	CSDS+KCND3	CSDS+EYFP	CSDS+KCND3	CSDS+EYFP	CSDS+KCND3	CSDS+EYFP	CSDS+KCND3	CSDS+EYFP	CSDS+KCND3	CSDS+EYFP	CSDS+KCND3	CSDS+EYFP	CSDS+KCND3	CSDS+EYFP	CSDS+KCND3	CSDS+EYFP	CSDS+KCND3	CSDS+EYFP	CSDS+KCND3	CSDS+EYFP	CSDS+KCND3	CSDS+EYFP	CSDS+KCND3	CSDS+EYFP	CSDS+KCND3	CSDS+EYFP	CSDS+KCND3	CSDS+EYFP	CSDS+KCND3	CSDS+EYFP	CSDS+KCND3
0	1	5	6	11	9	19	12	26	14	33	16	39	18	46	20	50	22	55	22	60	24	60	24	64	23	67	25	70	21	73	23
1	0	6	5	11	9	19	14	24	19	27	23	31	28	34	31	36	33	38	36	40	35	40	30	42	24	43	24	44	24	44	24
0	0	1	4	4	8	8	11	12	14	17	16	20	19	24	21	26	23	27	27	30	26	32	24	33	21	35	21	36	21	37	18
0	0	7	4	12	6	19	7	26	9	32	10	40	11	46	12	52	13	53	14	60	15	62	15	67	15	70	16	73	17	75	18
3	1	8	1	13	2	18	2	22	2	27	3	31	3	34	4	37	3	39	5	41	5	42	6	43	6	43	7	32	6	43	7
0	0	3	0	8	0	14	1	20	1	26	2	32	3	38	3	41	4	46	4	48	4	50	5	54	6	57	7	59	7	61	7
0	0	1	0	5	0	8	5	11	8	13	7	15	12	19	14	20	17	22	18	24	19	26	22	26	22	28	23	29	27	31	27
0	2	3	6	8	10	12	13	16	15	19	11	23	10	24	8	28	8	30	9	33	10	35	8	37	7	38	7	41	7	41	7
4	1	16	6	26	9	35	13	44	16	50	19	57	21	60	21	64	18	69	16	71	14	74	13	77	14	78	13	80	15	82	12
0	0	8	6	17	9	23	12	29	14	34	16	38	16	41	16	44	18	46	15	48	15	48	13	49	13	45	14	45	14	39	8
1	0	7	4	12	10	15	14	18	19	20	20	22	17	25	10	26	13	28	9	28	11	32	7	28	9	25	10	27	7	31	11
0	0	4	0	8	4	12	9	18	14	25	20	31	26	36	31	39	37	36	39	45	38	34	47	51	53	49	55	30	57	44	56
	2		5		9		12		15		18		21		25		27		31		34		36		40		42		44		47
	0		5		10		15		20		24		28		30		31		34		26		22		21		19		18		17
	0		1		2		2		3		3		4		5		5		5		5		6		6		6		6		7
	0		1		2		3		3		4		4		4		4		5		5		6		6		7		7		7
	0		1		2		2		3		4		4		5		5		6		6		6		7		7		8		8
	0		1		2		3		4		4		5		6		6		7		8		9		8		9		10		9
	0		5		10		14		17		20		24		26		29		31		32		33		34		30		29		28
	0		1		2		2		3		3		4		5		6		6		6		6		6		7		7		8
	0		16		29		34		36		32		32		22		21		19		32		43		22		41		9		28
	0		4		8		11		14		17		19		21		22		24		25		26		27		27		26		26
	0		0		2		5		8		10		13		16		18		20		22		25		27		29		31		33
	0		0		3		5		8		10		13		16		17		19		23		24		26		26		27		25
	0		6		12		17		21		25		29		31		32		30		29		25		26		26		25		23
	0		6		12		20		26		27		19		14		17		14		16		10		11		9		9		5
Figure 9E			Figure 9F			Figure 9G			Figure 9H			Figure 9I			Figure 9J			Figure 9K			Figure 9L			Figure 9M			Figure 9N
CSDS+EYFP	CSDS+KCND3		CSDS+EYFP	CSDS+KCND3		CSDS+EYFP	CSDS+KCND3		CSDS+EYFP	CSDS+KCND3		CSDS+EYFP	CSDS+KCND3		CSDS+EYFP	CSDS+KCND3		CSDS+EYFP	CSDS+KCND3		CSDS+EYFP	CSDS+KCND3		CSDS+EYFP	CSDS+KCND3		CSDS+EYFP	CSDS+KCND3
44.08	73.44		12	19		1.05294	2.62111		504.2	438.88		0.0874256	0.167335		4.64	30.04		4	19		0.600416	3.7363		380.16	374.24		17.6415	33.8253
21.52	106.56		9	19		0.391634	3.11721		530.44	418.64		0.0405701	0.254539		18.36	26.88		10	26		1.98402	4.25855		374.88	339.52		22.7677	34.7519
48.64	61.4		8	17		0.774546	1.66395		498.88	488.6		0.0974984	0.125665		7.56	22.64		8	17		1.34649	2.25178		360.52	367.64		16.8948	26.8258
53.68	89.64		8	20		1.23886	2.50388		484.2	462		0.110863	0.194026		21.92	67.16		16	29		2.76064	6.15195		431.84	253.96		23.884	40.2123
8.76	107.68		4	10		0.160303	4.04184		554.08	297.96		0.01581	0.361391		11.48	25.88		13	17		2.23382	2.42825		437.04	360.28		28.3683	26.203
13.32	140.84		5	11		0.170169	4.97782		561.08	263.36		0.0237399	0.534781		9.88	93.12		7	26		1.18947	4.46763		482.96	214.52		19.2666	26.3084
8	73.64		4	14		0.192573	1.92089		515.48	263.28		0.0155195	0.279702		47.92	98.12		14	35		2.4661	5.77983		172.28	198.48		17.0615	34.808
20.16	7.16		7	5		0.459959	0.148813		525.16	568.8		0.0383883	0.0125879		2.4	51.88		2	19		0.245687	3.17705		412.32	280.64		15.9284	34.3955
51.92	103.6		6	20		1.41	2.53612		492.8	423.96		0.105357	0.244363		55.52	88.24		27	30		5.60907	5.48842		325.32	247.08		31.5089	28.5915
37.32	16.44		15	6		0.889243	0.369602		493.08	544.12		0.0756875	0.0302139		32.8	12.28		18	12		3.64793	1.49201		313.04	438.88		27.3073	20.9687
15.24	46.8		3	10		0.313057	0.923013		552.4	469.96		0.0275887	0.0995829		46.88	19.88		20	14		3.16902	2.50124		223.32	372.48		28.8072	27.2537
6.48	38.2		3	6		0.156704	0.94196		550.04	524		0.011781	0.0729008		16.44	58.36		13	16		1.69039	2.71704		342.52	321.2		20.9032	22.4473
12.56	75.36		6	18		0.247783	1.9348		496.32	425.72		0.0253063	0.177018		37.96	29.12		13	17		1.87874	3.04903		334.4	290.72		18.4941	22.8009
42.64	35.56		13	5		0.836337	1.23461		141.52	526.8		0.3013	0.0675019		26.56	28.8		7	16		1.29405	3.40287		416.72	365.36		18.723	31.4424
51.64	155.08		8	11		1.92791	4.86435		511.76	377.36		0.100907	0.41096		1.28	41.92		1	19		0.221931	3.65958		466.84	287.52		14.8111	27.1593

## Sheet: Supplementary Figure 1
Supplementary Figure 1H
mPFC		BNST		PVT		BLA		CeA		PVN		l/vlPAG		LPB
Control	Defeat	Control	Defeat	Control	Defeat	Control	Defeat	Control	Defeat	Control	Defeat	Control	Defeat	Control	Defeat
20.8166	61.6483	28.6938	150.242	89.3182	957.952	23.0396	92.5096	30.6625	161.253	233.434	817.981	21.7035	235.803	26.1481	255.906
2.23637	28.3845	14.0994	149.281	96.934	370.641	8.81392	68.2196	0.416458	82.5783	73.554	427.991	56.0182	54.7738	15.7891	142.681
2.43868	41.0935	15.6422	73.9858	205.93	598.283	6.99929	70.7392	23.9268	72.1035	19.1783	558.136	41.2223	218.258	18.1349	215.141
2.1619	59.1977	4.01922	194.402	94.9722		1.45474		8.12092		20.7243	1078.44	45.5792	190.318	9.43073	255.267

[truncated: 10 more sheets: Supplementary Figure 2, Supplementary Figure 3, Supplementary Figure 4 , Supplementary Figure 5, Supplementary Figure 6, Supplementary Figure 7, Supplementary Figure 8, Supplementary Figure 9, Supplementary Figure 11, Supplementary Figure 12]
